# Supplementary material for: Unravelling Contributions of Astrocytic Connexin 43 to the Functional Activity of Brain Neuron–Glial Networks under Hypoxic State In Vitro
Source: Membranes (Basel). 2022 Sep 28;12(10):948. doi: 10.3390/membranes12100948 (PMC9609249; doi:10.3390/membranes12100948)
Supplement: Supplementary file 1 [file membranes-12-00948-s001.zip]

Archive with 5 entries (5 files):
- Figure S1.tif
- Supplementary video S1_Sham_revised_v.3.avi
- Supplementary video S2_Gap19_revised_v.3.avi
- Supplementary video S3_Hypoxia+Gap19_revised_v.3.avi
- Supplementary video S3_Hypoxia_revised_v.3.avi
